# Supplementary material for: Comparative evaluation of gene set analysis approaches for RNA-Seq data
Source: BMC Bioinformatics. 2014 Dec 5;15(1):397. doi: 10.1186/s12859-014-0397-8 (PMC4265362; doi:10.1186/s12859-014-0397-8)
Supplement: Supplementary file 2 — Supplementary lists of all the genes and their descriptions in msY, XiE, DEX and Xi gene sets. [file 12859_2014_397_MOESM2_ESM.xlsx]

## Sheet: msY
	msY Genes	Length (bp)	Description
1	RPS4Y1	967	ribosomal protein S4, Y-linked 1
2	ZFY	5259	zinc finger protein, Y-linked
3	USP9Y	10048	ubiquitin specific peptidase 9, Y-linked
4	DDX3Y	4648	DEAD (Asp-Glu-Ala-Asp) box polypeptide 3, Y-linked
5	UTY	6538	ubiquitously transcribed tetratricopeptide repeat containing, Y-linked
6	TMSB4Y	1702	thymosin beta 4, Y-linked
7	NLGN4Y	5409	neuroligin 4, Y-linked
8	TXLNG2P	5534	taxilin gamma 2, pseudogene
9	EIF1AY	1399	eukaryotic translation initiation factor 1A, Y-linked
10	RPS4Y2	888	ribosomal protein S4, Y-linked 2
11	PRKY	7268	protein kinase, Y-linked, pseudogene

## Sheet: XiE
	XiE Genes	Length (bp)	Description
1	EIF2S3	3486	eukaryotic translation initiation factor 2, subunit 3 gamma, 52kDa
2	ZFX	7740	zinc finger protein, X-linked
3	SH3BGRL	2090	SH3 domain binding glutamic acid-rich protein like
4	PRKX	6084	protein kinase, X-linked
5	NLGN4X	5706	neuroligin 4, X-linked
6	STS	6520	steroid sulfatase (microsomal), isozyme S
7	TBL1X	5887	transducin (beta)-like 1X-linked
8	SLC25A6	1502	solute carrier family 25 (mitochondrial carrier; adenine nucleotide translocator), member 6
9	ASMTL	2149	acetylserotonin O-methyltransferase-like
10	DHRSX	2596	dehydrogenase/reductase (SDR family) X-linked
11	CD99	1258	CD99 molecule
12	ARSD	5199	arylsulfatase D
13	RENBP	1507	renin binding protein
14	FUNDC1	1170	FUN14 domain containing 1
15	RPS4X	2747	ribosomal protein S4, X-linked
16	GAB3	4756	GRB2-associated binding protein 3
17	ARHGAP4	3405	Rho GTPase activating protein 4
18	RAB9A	1377	RAB9A, member RAS oncogene family
19	OFD1	4278	oral-facial-digital syndrome 1
20	GPM6B	3377	glycoprotein M6B
21	USP9X	12401	ubiquitin specific peptidase 9, X-linked
22	DDX3X	5433	DEAD (Asp-Glu-Ala-Asp) box polypeptide 3, X-linked
23	PIR	1576	pirin (iron-binding nuclear protein)
24	CA5B	6032	carbonic anhydrase VB, mitochondrial
25	L1CAM	5046	L1 cell adhesion molecule
26	AP1S2	2283	adaptor-related protein complex 1, sigma 2 subunit
27	CTPS2	4334	CTP synthase 2
28	SYAP1	3533	synapse associated protein 1
29	IKBKG	2279	inhibitor of kappa light polypeptide gene enhancer in B-cells, kinase gamma
30	RBBP7	4030	retinoblastoma binding protein 7
31	XIST	5106	X inactive specific transcript (non-protein coding)
32	PLCXD1	5320	phosphatidylinositol-specific phospholipase C, X domain containing 1
33	PPP2R3B	5814	protein phosphatase 2, regulatory subunit B'', beta
34	HDHD1	2224	haloacid dehalogenase-like hydrolase domain containing 1
35	PNPLA4	2847	patatin-like phospholipase domain containing 4
36	TCEANC	3191	transcription elongation factor A (SII) N-terminal and central domain containing
37	TRAPPC2	3138	trafficking protein particle complex 2
38	GEMIN8	3270	gem (nuclear organelle) associated protein 8
39	CXorf38	4260	chromosome X open reading frame 38
40	MED14	7984	mediator complex subunit 14
41	UBA1	3616	ubiquitin-like modifier activating enzyme 1
42	CDK16	3280	cyclin-dependent kinase 16
43	KDM5C	6863	lysine (K)-specific demethylase 5C
44	SMC1A	9725	structural maintenance of chromosomes 1A
45	CHM	5442	choroideremia (Rab escort protein 1)
46	EIF1AX	4431	eukaryotic translation initiation factor 1A, X-linked
47	INE1	946	inactivation escape 1 (non-protein coding)
48	CD99P1	2789	CD99 molecule pseudogene 1

## Sheet: DEX
	DEX Genes	Length (bp)	Description
1	TMSB4X	1702	thymosin beta 4, X-linked
2	DDX3X	5433	DEAD (Asp-Glu-Ala-Asp) box polypeptide 3, X-linked
3	PRKX	6084	protein kinase, X-linked
4	EIF1AX	4431	eukaryotic translation initiation factor 1A, X-linked
5	EIF2S3	3486	eukaryotic translation initiation factor 2, subunit 3 gamma, 52kDa
6	UBA1	3616	ubiquitin-like modifier activating enzyme 1
7	KDM6A	5854	lysine (K)-specific demethylase 6A
8	STS	6520	steroid sulfatase (microsomal), isozyme S
9	KDM5C	6863	lysine (K)-specific demethylase 5C
10	ZFX	7740	zinc finger protein, X-linked
11	TBL1X	5887	transducin (beta)-like 1X-linked
12	USP9X	12401	ubiquitin specific peptidase 9, X-linked
13	RPS4X	2747	ribosomal protein S4, X-linked

## Sheet: Xi
	Xi Genes	Length (bp)	Description
1	ZBTB33	5324	zinc finger and BTB domain containing 33
2	FMR1-AS1	3026	FMR1 antisense RNA 1
3	HDAC6	4854	histone deacetylase 6
4	LINC00893	2347	long intergenic non-protein coding RNA 893
5	ARMCX4	7424	armadillo repeat containing, X-linked 4
6	PHKA2-AS1	1332	PHKA2 antisense RNA 1
7	LOC100133957	1527	uncharacterized LOC100133957
8	CMC4	1042	C-x(9)-C motif containing 4 homolog (S. cerevisiae)
9	LINC00894	3051	long intergenic non-protein coding RNA 894
10	LINC00630	2233	long intergenic non-protein coding RNA 630
11	FTX	2597	FTX transcript, XIST regulator (non-protein coding)
12	SLC25A5-AS1	3063	SLC25A5 antisense RNA 1
13	MTRNR2L10	1121	MT-RNR2-like 10
14	HUWE1	14734	HECT, UBA and WWE domain containing 1, E3 ubiquitin protein ligase
15	PQBP1	1166	polyglutamine binding protein 1
16	BCAP31	1828	B-cell receptor-associated protein 31
17	ATP6AP2	2092	ATPase, H+ transporting, lysosomal accessory protein 2
18	TIMM17B	1560	translocase of inner mitochondrial membrane 17 homolog B (yeast)
19	RRAGB	2227	Ras-related GTP binding B
20	SLC9A6	4742	solute carrier family 9, subfamily A (NHE6, cation proton antiporter 6), member 6
21	ENOX2	4184	ecto-NOX disulfide-thiol exchanger 2
22	PRDX4	966	peroxiredoxin 4
23	EBP	1191	emopamil binding protein (sterol isomerase)
24	CETN2	1108	centrin, EF-hand protein, 2
25	STAG2	6277	stromal antigen 2
26	CYSLTR1	3033	cysteinyl leukotriene receptor 1
27	UTP14A	2577	UTP14, U3 small nucleolar ribonucleoprotein, homolog A (yeast)
28	ZNF275	6320	zinc finger protein 275
29	PGRMC1	1928	progesterone receptor membrane component 1
30	MAGED2	2476	melanoma antigen family D, 2
31	MSL3	3564	male-specific lethal 3 homolog (Drosophila)
32	PIM2	2234	pim-2 oncogene
33	WDR45	2638	WD repeat domain 45
34	PRAF2	1265	PRA1 domain family, member 2
35	KLF8	5561	Kruppel-like factor 8
36	ATG4A	2525	autophagy related 4A, cysteine peptidase
37	RAB39B	3499	RAB39B, member RAS oncogene family
38	CLCN4	6789	chloride channel, voltage-sensitive 4
39	CLCN5	10108	chloride channel, voltage-sensitive 5
40	CLIC2	2702	chloride intracellular channel 2
41	COX7B	468	cytochrome c oxidase subunit VIIb
42	MAP2K4P1	2539	mitogen-activated protein kinase kinase 4 pseudogene 1
43	FAM199X	7626	family with sequence similarity 199, X-linked
44	AMER1	8443	APC membrane recruitment protein 1
45	APOOL	6479	apolipoprotein O-like
46	HDX	6335	highly divergent homeobox
47	DCAF8L1	3457	DDB1 and CUL4 associated factor 8-like 1
48	UPRT	2512	uracil phosphoribosyltransferase (FUR1) homolog (S. cerevisiae)
49	ZFP92	1251	ZFP92 zinc finger protein
50	DOCK11	6638	dedicator of cytokinesis 11
51	SPIN4	4165	spindlin family, member 4
52	ASB9	1962	ankyrin repeat and SOCS box containing 9
53	TCEAL2	1123	transcription elongation factor A (SII)-like 2
54	CSTF2	2466	cleavage stimulation factor, 3' pre-RNA, subunit 2, 64kDa
55	CYBB	4353	cytochrome b-245, beta polypeptide
56	AMOT	6945	angiomotin
57	USP27X-AS1	1611	USP27X Antisense RNA 1
58	FAAH2	2039	fatty acid amide hydrolase 2
59	ZXDB	5651	zinc finger, X-linked, duplicated B
60	MOSPD2	3273	motile sperm domain containing 2
61	NKAPP1	4972	NFKB activating protein pseudogene 1
62	CXorf65	882	chromosome X open reading frame 65
63	USP51	4410	ubiquitin specific peptidase 51
64	TCEAL6	1532	transcription elongation factor A (SII)-like 6
65	FAM122B	4277	family with sequence similarity 122B
66	FAM122C	2523	family with sequence similarity 122C
67	TIMM8A	1459	translocase of inner mitochondrial membrane 8 homolog A (yeast)
68	SPIN3	4479	spindlin family, member 3
69	DIAPH2	9347	diaphanous homolog 2 (Drosophila)
70	DKC1	2594	dyskeratosis congenita 1, dyskerin
71	DLG3	6032	discs, large homolog 3 (Drosophila)
72	DMD	14083	dystrophin
73	DNASE1L1	3147	deoxyribonuclease I-like 1
74	TSC22D3	2312	TSC22 domain family, member 3
75	EFNB1	3344	ephrin-B1
76	ELF4	4195	E74-like factor 4 (ets domain transcription factor)
77	ELK1	2939	ELK1, member of ETS oncogene family
78	EMD	1370	emerin
79	SLC25A43	2788	solute carrier family 25, member 43
80	DDX26B	7090	DEAD/H (Asp-Glu-Ala-Asp/His) box polypeptide 26B
81	ZNF449	4610	zinc finger protein 449
82	VMA21	4760	VMA21 vacuolar H+-ATPase homolog (S. cerevisiae)
83	ABCD1	3697	ATP-binding cassette, sub-family D (ALD), member 1
84	F8	9048	coagulation factor VIII, procoagulant component
85	ACSL4	5351	acyl-CoA synthetase long-chain family member 4
86	FANCB	3008	Fanconi anemia, complementation group B
87	ABCB7	2404	ATP-binding cassette, sub-family B (MDR/TAP), member 7
88	GPC4	3724	glypican 4
89	FGD1	4291	FYVE, RhoGEF and PH domain containing 1
90	FHL1	2906	four and a half LIM domains 1
91	CNKSR2	5769	connector enhancer of kinase suppressor of Ras 2
92	PHF8	6072	PHD finger protein 8
93	SEPT6	4716	septin 6
94	FLNA	8557	filamin A, alpha
95	ARHGEF9	5450	Cdc42 guanine nucleotide exchange factor (GEF) 9
96	FMR1	4828	fragile X mental retardation 1
97	ACOT9	3116	acyl-CoA thioesterase 9
98	GSPT2	2861	G1 to S phase transition 2
99	KIF4A	4504	kinesin family member 4A
100	FTSJ1	2051	FtsJ RNA methyltransferase homolog 1 (E. coli)
101	CENPI	2867	centromere protein I
102	G6PD	2625	glucose-6-phosphate dehydrogenase
103	BRWD3	12793	bromodomain and WD repeat domain containing 3
104	CXorf23	6494	chromosome X open reading frame 23
105	MAP7D2	4158	MAP7 domain containing 2
106	TAB3	6798	TGF-beta activated kinase 1/MAP3K7 binding protein 3
107	FAM127B	1275	family with sequence similarity 127, member B
108	ITGB1BP2	1439	integrin beta 1 binding protein (melusin) 2
109	GDI1	4067	GDP dissociation inhibitor 1
110	NGFRAP1	1587	nerve growth factor receptor (TNFRSF16) associated protein 1
111	GK	4590	glycerol kinase
112	GLA	1418	galactosidase, alpha
113	GPKOW	2975	G patch domain and KOW motifs
114	APEX2	1991	APEX nuclease (apurinic/apyrimidinic endonuclease) 2
115	RBMX	4904	RNA binding motif protein, X-linked
116	RPS6KA6	8223	ribosomal protein S6 kinase, 90kDa, polypeptide 6
117	P2RY10	1871	purinergic receptor P2Y, G-protein coupled, 10
118	HTATSF1	3037	HIV-1 Tat specific factor 1
119	GLUD2	2348	glutamate dehydrogenase 2
120	CXCR3	1914	chemokine (C-X-C motif) receptor 3
121	ATP11C	6128	ATPase, class VI, type 11C
122	LOC286437	2307	uncharacterized LOC286437
123	YIPF6	6282	Yip1 domain family, member 6
124	LOC286467	2925	family with sequence similarity 195, member A pseudogene
125	TTC3P1	1363	tetratricopeptide repeat domain 3 pseudogene 1
126	TMSB15B	2304	thymosin beta 15B
127	GRIA3	5195	glutamate receptor, ionotropic, AMPA 3
128	CCDC22	2333	coiled-coil domain containing 22
129	MCTS1	9805	malignant T cell amplified sequence 1
130	MAGEH1	1476	melanoma antigen family H, 1
131	FAM156A	2659	family with sequence similarity 156, member A
132	C1GALT1C1	2714	C1GALT1-specific chaperone 1
133	SLC25A5	1351	solute carrier family 25 (mitochondrial carrier; adenine nucleotide translocator), member 5
134	GRPR	2681	gastrin-releasing peptide receptor
135	GSK3A	3536	glycogen synthase kinase 3 alpha
136	SNX12	2531	sorting nexin 12
137	UBQLN2	3418	ubiquilin 2
138	SH3KBP1	4766	SH3-domain kinase binding protein 1
139	HSD17B10	990	hydroxysteroid (17-beta) dehydrogenase 10
140	HCCS	2365	holocytochrome c synthase
141	HCFC1	8436	host cell factor C1 (VP16-accessory protein)
142	HMGB3	5154	high mobility group box 3
143	HNRNPH2	2392	heterogeneous nuclear ribonucleoprotein H2 (H')
144	HPRT1	1435	hypoxanthine phosphoribosyltransferase 1
145	XIAP	8460	X-linked inhibitor of apoptosis
146	RGAG4	4418	retrotransposon gag domain containing 4
147	KIAA2022	11727	KIAA2022
148	BEX5	882	brain expressed, X-linked 5
149	ZC3H12B	7273	zinc finger CCCH-type containing 12B
150	SATL1	2167	spermidine/spermine N1-acetyl transferase-like 1
151	CA5BP1	431	carbonic anhydrase VB pseudogene 1
152	IDH3G	4197	isocitrate dehydrogenase 3 (NAD+) gamma
153	IDS	5876	iduronate 2-sulfatase
154	ZNF81	7859	zinc finger protein 81
155	SOWAHD	1607	sosondowah ankyrin repeat domain family member D
156	IGBP1	1859	immunoglobulin (CD79A) binding protein 1
157	IGSF1	4599	immunoglobulin superfamily, member 1
158	IL2RG	2153	interleukin 2 receptor, gamma
159	IL13RA1	4039	interleukin 13 receptor, alpha 1
160	IRAK1	3590	interleukin-1 receptor-associated kinase 1
161	ARAF	5548	v-raf murine sarcoma 3611 viral oncogene homolog
162	KCND1	4748	potassium voltage-gated channel, Shal-related subfamily, member 1
163	MAP3K15	4695	mitogen-activated protein kinase kinase kinase 15
164	USP27X	2714	ubiquitin specific peptidase 27, X-linked
165	UBE2NL	1190	ubiquitin-conjugating enzyme E2N-like
166	LOC389906	2199	zinc finger protein 839 pseudogene
167	LAMP2	6603	lysosomal-associated membrane protein 2
168	FLJ44635	2291	TPT1-like protein
169	ARHGAP6	6299	Rho GTPase activating protein 6
170	PRICKLE3	2244	prickle homolog 3 (Drosophila)
171	ZNF674-AS1	1941	ZNF674 antisense RNA 1 (head to head)
172	SLC25A53	6241	solute carrier family 25, member 53
173	YY2	2741	YY2 transcription factor
174	MECP2	10243	methyl CpG binding protein 2 (Rett syndrome)
175	FOXO4	3365	forkhead box O4
176	MPP1	2378	membrane protein, palmitoylated 1, 55kDa
177	FAM127C	2038	family with sequence similarity 127, member C
178	CT45A3	1048	cancer/testis antigen family 45, member A3
179	PGAM4	1678	phosphoglycerate mutase family member 4
180	XRCC6P5	2194	X-ray repair complementing defective repair in Chinese hamster cells 6 pseudogene 5
181	MSN	3981	moesin
182	MTM1	3452	myotubularin 1
183	NAP1L2	2590	nucleosome assembly protein 1-like 2
184	NDUFA1	502	NADH dehydrogenase (ubiquinone) 1 alpha subcomplex, 1, 7.5kDa
185	SPIN2B	1277	spindlin family, member 2B
186	NONO	3228	non-POU domain containing, octamer-binding
187	TBC1D25	3830	TBC1 domain family, member 25
188	OCRL	5175	oculocerebrorenal syndrome of Lowe
189	NSDHL	1868	NAD(P) dependent steroid dehydrogenase-like
190	FOXP3	2397	forkhead box P3
191	ZDHHC9	4639	zinc finger, DHHC-type containing 9
192	RLIM	10652	ring finger protein, LIM domain interacting
193	WBP5	1965	WW domain binding protein 5
194	RAB9B	3799	RAB9B, member RAS oncogene family
195	PDZD11	1731	PDZ domain containing 11
196	PBDC1	1214	polysaccharide biosynthesis domain containing 1
197	TFDP3	1680	transcription factor Dp family, member 3
198	TLR7	5007	toll-like receptor 7
199	ARMCX1	2141	armadillo repeat containing, X-linked 1
200	MBTPS2	4541	membrane-bound transcription factor peptidase, site 2
201	ARMCX3	3505	armadillo repeat containing, X-linked 3
202	PDHA1	3504	pyruvate dehydrogenase (lipoamide) alpha 1
203	TAF9B	2714	TAF9B RNA polymerase II, TATA box binding protein (TBP)-associated factor, 31kDa
204	RBMX2	1775	RNA binding motif protein, X-linked 2
205	PDK3	12795	pyruvate dehydrogenase kinase, isozyme 3
206	MST4	3352	serine/threonine protein kinase MST4
207	CFP	4041	complement factor properdin
208	PGK1	2439	phosphoglycerate kinase 1
209	PHKA1	6177	phosphorylase kinase, alpha 1 (muscle)
210	PHKA2	5325	phosphorylase kinase, alpha 2 (liver)
211	PIGA	3644	phosphatidylinositol glycan anchor biosynthesis, class A
212	PIN4	2515	protein (peptidylprolyl cis/trans isomerase) NIMA-interacting, 4 (parvulin)
213	CHIC1	6909	cysteine-rich hydrophobic domain 1
214	PLP2	1049	proteolipid protein 2 (colonic epithelium-enriched)
215	PLS3	3612	plastin 3
216	ATP6AP1	4513	ATPase, H+ transporting, lysosomal accessory protein 1
217	ATP7A	8499	ATPase, Cu++ transporting, alpha polypeptide
218	CT45A1	1008	cancer/testis antigen family 45, member A1
219	CXorf40B	1359	chromosome X open reading frame 40B
220	POLA1	5455	polymerase (DNA directed), alpha 1, catalytic subunit
221	NLGN3	3995	neuroligin 3
222	SASH3	2707	SAM and SH3 domain containing 3
223	SPIN2A	2483	spindlin family, member 2A
224	ARMCX6	2257	armadillo repeat containing, X-linked 6
225	WDR44	4160	WD repeat domain 44
226	NDUFB11	1138	NADH dehydrogenase (ubiquinone) 1 beta subcomplex, 11, 17.3kDa
227	GNL3L	8690	guanine nucleotide binding protein-like 3 (nucleolar)-like
228	ATRX	11202	alpha thalassemia/mental retardation syndrome X-linked
229	ERCC6L	4334	excision repair cross-complementing rodent repair deficiency, complementation group 6-like
230	BCOR	6436	BCL6 corepressor
231	TBC1D8B	5726	TBC1 domain family, member 8B (with GRAM domain)
232	FAM120C	8090	family with sequence similarity 120C
233	TMEM255A	3512	transmembrane protein 255A
234	LOC550643	2357	uncharacterized LOC550643
235	CXorf57	3919	chromosome X open reading frame 57
236	TMLHE	3961	trimethyllysine hydroxylase, epsilon
237	RBM41	5141	RNA binding motif protein 41
238	JPX	2194	JPX transcript, XIST activator (non-protein coding)
239	PLXNA3	6763	plexin A3
240	HAUS7	2124	HAUS augmin-like complex, subunit 7
241	OTUD5	2941	OTU domain containing 5
242	ZNF280C	4716	zinc finger protein 280C
243	MTMR8	2675	myotubularin related protein 8
244	KRBOX4	3198	KRAB box domain containing 4
245	TXLNG	4418	taxilin gamma
246	MBNL3	11539	muscleblind-like splicing regulator 3
247	WWC3	6463	WWC family member 3
248	HDAC8	2422	histone deacetylase 8
249	ZC4H2	4147	zinc finger, C4H2 domain containing
250	NXT2	2713	nuclear transport factor 2-like export factor 2
251	NKRF	3764	NFKB repressing factor
252	MOSPD1	2382	motile sperm domain containing 1
253	BEX4	1282	brain expressed, X-linked 4
254	PRPS1	2156	phosphoribosyl pyrophosphate synthetase 1
255	PRPS2	2558	phosphoribosyl pyrophosphate synthetase 2
256	CHST7	2330	carbohydrate (N-acetylglucosamine 6-O) sulfotransferase 7
257	GRIPAP1	3260	GRIP1 associated protein 1
258	PSMD10	1585	proteasome (prosome, macropain) 26S subunit, non-ATPase, 10
259	THOC2	5625	THO complex 2
260	ZNF630	2580	zinc finger protein 630
261	MAGEE1	3714	melanoma antigen family E, 1
262	RAP2C	3933	RAP2C, member of RAS oncogene family
263	MID1IP1	2454	MID1 interacting protein 1
264	RBM3	4432	RNA binding motif (RNP1, RRM) protein 3
265	FAM3A	3992	family with sequence similarity 3, member A
266	EDA2R	3482	ectodysplasin A2 receptor
267	RP2	3831	retinitis pigmentosa 2 (X-linked recessive)
268	RPGR	4718	retinitis pigmentosa GTPase regulator
269	RPL10	2454	ribosomal protein L10
270	RPL39	419	ribosomal protein L39
271	RPL36A	2361	ribosomal protein L36a
272	RPS6KA3	7723	ribosomal protein S6 kinase, 90kDa, polypeptide 3
273	SAT1	1157	spermidine/spermine N1-acetyltransferase 1
274	BCORL1	7127	BCL6 corepressor-like 1
275	SCML1	4636	sex comb on midleg-like 1 (Drosophila)
276	CXorf56	2408	chromosome X open reading frame 56
277	TSPYL2	4178	TSPY-like 2
278	ZNF674	4095	zinc finger protein 674
279	PJA1	2880	praja ring finger 1, E3 ubiquitin protein ligase
280	ZCCHC18	3055	zinc finger, CCHC domain containing 18
281	WDR13	2618	WD repeat domain 13
282	PORCN	2191	porcupine homolog (Drosophila)
283	ARMCX5	4796	armadillo repeat containing, X-linked 5
284	UPF3B	2404	UPF3 regulator of nonsense transcripts homolog B (yeast)
285	SLC6A8	3747	solute carrier family 6 (neurotransmitter transporter, creatine), member 8
286	FUNDC2	3685	FUN14 domain containing 2
287	SMS	1844	spermine synthase
288	SSR4	2481	signal sequence receptor, delta
289	CDKL5	3441	cyclin-dependent kinase-like 5
290	SUV39H1	2805	suppressor of variegation 3-9 homolog 1 (Drosophila)
291	SYN1	3270	synapsin I
292	SYP	2474	synaptophysin
293	TAF1	7709	TAF1 RNA polymerase II, TATA box binding protein (TBP)-associated factor, 250kDa
294	TAZ	2286	tafazzin
295	BTK	2611	Bruton agammaglobulinemia tyrosine kinase
296	DYNLT3	2230	dynein, light chain, Tctex-type 3
297	TFE3	3431	transcription factor binding to IGHM enhancer 3
298	TIMP1	1430	TIMP metallopeptidase inhibitor 1
299	TSPAN7	1829	tetraspanin 7
300	TMSB4X	1702	thymosin beta 4, X-linked
301	TRO	4665	trophinin
302	FAM156B	3779	family with sequence similarity 156, member B
303	UBE2A	2679	ubiquitin-conjugating enzyme E2A
304	SLC35A2	2620	solute carrier family 35 (UDP-galactose transporter), member A2
305	KDM6A	5854	lysine (K)-specific demethylase 6A
306	VBP1	1783	von Hippel-Lindau binding protein 1
307	WAS	1844	Wiskott-Aldrich syndrome
308	XPNPEP2	3431	X-prolyl aminopeptidase (aminopeptidase P) 2, membrane-bound
309	ZNF711	4854	zinc finger protein 711
310	ZNF182	3669	zinc finger protein 182
311	ZNF41	4375	zinc finger protein 41
312	ZNF75D	5582	zinc finger protein 75D
313	H2BFXP	829	H2B histone family, member X, pseudogene
314	RNF113A	1349	ring finger protein 113A
315	ZNF185	4979	zinc finger protein 185 (LIM domain)
316	CACNA1F	6080	calcium channel, voltage-dependent, L type, alpha 1F subunit
317	ZXDA	5204	zinc finger, X-linked, duplicated A
318	APOO	1134	apolipoprotein O
319	BRCC3	2952	BRCA1/BRCA2-containing complex, subunit 3
320	HMGN5	2126	high mobility group nucleosome binding domain 5
321	NKAP	2345	NFKB activating protein
322	MAP7D3	4589	MAP7 domain containing 3
323	ALG13	4179	ALG13, UDP-N-acetylglucosaminyltransferase subunit
324	MAGIX	2991	MAGI family member, X-linked
325	TCEAL4	2010	transcription elongation factor A (SII)-like 4
326	TRMT2B	3574	tRNA methyltransferase 2 homolog B (S. cerevisiae)
327	POF1B	3949	premature ovarian failure, 1B
328	CXorf21	1927	chromosome X open reading frame 21
329	KLHL15	6290	kelch-like family member 15
330	BHLHB9	4099	basic helix-loop-helix domain containing, class B, 9
331	LAS1L	5203	LAS1-like (S. cerevisiae)
332	ZRSR2	2330	zinc finger (CCCH type), RNA-binding motif and serine/arginine rich 2
333	USP11	3340	ubiquitin specific peptidase 11
334	RBM10	3443	RNA binding motif protein 10
335	NAA10	1576	N(alpha)-acetyltransferase 10, NatA catalytic subunit
336	F8A1	1731	coagulation factor VIII-associated 1
337	UBL4A	2342	ubiquitin-like 4A
338	TMEM187	1682	transmembrane protein 187
339	LAGE3	1816	L antigen family, member 3
340	SLC10A3	2161	solute carrier family 10 (sodium/bile acid cotransporter family), member 3
341	CD99L2	5016	CD99 molecule-like 2
342	FRMD8P1	1800	FERM domain containing 8 pseudogene 1
343	MAGT1	4035	magnesium transporter 1
344	UXT	797	ubiquitously-expressed, prefoldin-like chaperone
345	TMEM164	5584	transmembrane protein 164
346	PHF6	4772	PHD finger protein 6
347	ZMAT1	5771	zinc finger, matrin-type 1
348	CUL4B	7394	cullin 4B
349	TMEM185A	3663	transmembrane protein 185A
350	GPR174	1258	G protein-coupled receptor 174
351	SLC9A7	2597	solute carrier family 9, subfamily A (NHE7, cation proton antiporter 7), member 7
352	BEX2	1762	brain expressed X-linked 2
353	OGT	5537	O-linked N-acetylglucosamine (GlcNAc) transferase
354	TCEAL3	1154	transcription elongation factor A (SII)-like 3
355	CASK	8298	calcium/calmodulin-dependent serine protein kinase (MAGUK family)
356	MTMR1	4359	myotubularin related protein 1
357	APLN	3238	apelin
358	FAM127A	1254	family with sequence similarity 127, member A
359	PPP1R3F	3513	protein phosphatase 1, regulatory subunit 3F
360	CCDC120	4056	coiled-coil domain containing 120
361	TSR2	1423	TSR2, 20S rRNA accumulation, homolog (S. cerevisiae)
362	SLC25A14	1652	solute carrier family 25 (mitochondrial carrier, brain), member 14
363	KLHL13	5331	kelch-like family member 13
364	FAM104B	1405	family with sequence similarity 104, member B
365	TCEAL8	1290	transcription elongation factor A (SII)-like 8
366	FAM50A	1369	family with sequence similarity 50, member A
367	AIFM1	2492	apoptosis-inducing factor, mitochondrion-associated, 1
368	CXorf40A	2322	chromosome X open reading frame 40A
369	FAM58A	1308	family with sequence similarity 58, member A
370	ZMYM3	6136	zinc finger, MYM-type 3
371	LOC92249	5088	uncharacterized LOC92249
372	SLC38A5	2667	solute carrier family 38, member 5
373	TCEAL1	1220	transcription elongation factor A (SII)-like 1
374	MMGT1	3704	membrane magnesium transporter 1
375	RAB33A	1785	RAB33A, member RAS oncogene family
376	ACRC	3213	acidic repeat containing
377	ITM2A	5420	integral membrane protein 2A
378	ARHGEF6	5283	Rac/Cdc42 guanine nucleotide exchange factor (GEF) 6
379	MAGED1	5441	melanoma antigen family D, 1
380	MORF4L2	2754	mortality factor 4 like 2
381	GPRASP1	5997	G protein-coupled receptor associated sorting protein 1
382	STARD8	4962	StAR-related lipid transfer (START) domain containing 8
383	PHF16	4935	PHD finger protein 16
384	ARMCX2	3091	armadillo repeat containing, X-linked 2
385	HEPH	4854	hephaestin
386	AMMECR1	5618	Alport syndrome, mental retardation, midface hypoplasia and elliptocytosis chromosomal region gene 1
387	MED12	6985	mediator complex subunit 12
